# Supplementary material for: Lower rotational inertia and larger leg muscles indicate more rapid turns in tyrannosaurids than in other large theropods
Source: PeerJ. 2019 Feb 21;7:e6432. doi: 10.7717/peerj.6432 (PMC6387760; doi:10.7717/peerj.6432)
Supplement: Supplemental Information 3 — This spreadsheet has all variables and equations for calculating rotational inertia of the body and swing leg pivoting above a stance foot, for all specimens. The animal has just pushed off with its swing leg, whose center of mass is now ventrolateral to the acetabulum. [file peerj-07-6432-s003.xlsx]

## Sheet: Sheet1
Taxon/specien	Leg mass	Leg CM position	Leg Iy	Axial body mass	Body CM position	Body Iy	CM body +leg	Leg distance from CM	Body distance from CM	(Leg distance)^2) * leg mass	(Body distance)^2) * leg mass	Body+leg mass contribution to Iy	Total Iy
Dilophosaurus wetherelli	44.5877	0.1268	0.279678	372.1	0	213	0.0135682	0.113232	0.0135682	0.571678	0.0685025	0.640181	213.92	0.00431858
Ceratosaurus nasicornis	69.2661	0.18386	1.0935	678.3	0	546	0.0170356	0.166824	0.0170356	1.9277	0.196851	2.12455	549.218	0.00589386
Eustreptospondylus oxoniensis	19.9455	0.1056	0.098062	144.259	0	70.4505	0.012827	0.092773	0.012827	0.171668	0.0237352	0.195403	70.7439	0.00416555
Allosaurus fragilis	116.684	0.205862	2.40499	1278.7	0	2303.25	0.0172145	0.188647	0.0172145	4.15253	0.378927	4.53145	2310.19	0.00301159
Allosaurus fragilis	117.725	0.2572	2.12091	1120.55	0	2036.81	0.0244524	0.232748	0.0244524	6.37731	0.669999	7.04731	2045.98	0.00450127
Acrocanthosaurus atokensis	364.491	0.4409	19.7175	4873.95	0	15243.2	0.0306778	0.410222	0.0306778	61.3373	4.58702	65.9243	15328.8	0.00561837
Giganotosaurus carolinii	451.102	0.4352	23.731	6005.44	0	26357.1	0.0304063	0.404794	0.0304063	73.9167	5.5523	79.469	26460.3	0.00391545
Sinraptor hepingensis	203.676	0.2246	4.92915	2020.77	0	3694	0.0205649	0.204035	0.0205649	8.47909	0.854615	9.3337	3708.26	0.00386109
Yangchuanosaurus shangyouensis	151.387	0.2113	3.36473	1789.53	0	1613.03	0.0164809	0.194819	0.0164809	5.7458	0.486071	6.23187	1622.62	0.00594944
Raptorex kriegsteini	6.71704	0.0542	0.0204825	42.8835	0	4.6468	0.00733991	0.0468601	0.00733991	0.0147497	0.00231032	0.01706	4.68434	0.00807924
Tarbosaurus bataar (midsize)	183.497	0.3068	5.48567	1883.55	0	3069.85	0.0272353	0.279565	0.0272353	14.3414	1.39715	15.7386	3091.08	0.00691377
Tarbosaurus bataar (juvenile)					0	844.5
Tarbosaurus bataar (adult)	248.277	0.2914	10.0485	2319.76	0	4486.01	0.0281725	0.263227	0.0281725	17.2028	1.84117	19.044	4515.1	0.00648516
Tyrannosaurus rex (juvenile)	55.0059	0.1639	0.68307	442.586	0	344.83	0.0181182	0.145782	0.0181182	1.169	0.145287	1.31429	346.827	0.00579231
Tyrannosaurus rex (midsize adult)	564.083	0.3596	34.0675	5858.46	0	18175.5	0.0315832	0.328017	0.0315832	60.6925	5.84379	66.5363	18276.1	0.00553514
Tyrannosaurus rex (adult)	735.944	0.4539	51.2047	7450.89	0	28847	0.0408027	0.413097	0.0408027	125.588	12.4047	137.993	29036.2	0.00655866
Gorgosaurus libratus (juvenile)					0	164
Daspletosaurus torosus					0	5840
Daspletosaurus sp.					0	4070
														1.67507
Taxon/specien	Leg mass	Leg CM position	Leg Iy	Axial body mass	Body CM position	Body Iy	CM body +leg	Leg distance from CM	Body distance from CM	(Leg distance)^2) * leg mass	(Body distance)^2) * body mass	Body+leg mass contribution to Iy	Total Iy	Body Iy + 0. (..)	CM body_leg x distance	CM body_leg x coordinate	CM body_leg z coordinate
Dilophosaurus wetherelli	44.5877	0.33301	0.279678	372.1	0	213	0.0356338	0.297376	0.0356338	3.94301	0.47248	4.41549	217.695	0.022043
Ceratosaurus nasicornis	69.2661	0.437322	1.0935	678.3	0	546	0.0405203	0.396802	0.0405203	10.9061	1.1137	12.0198	559.113	0.024017
Eustreptospondylus oxoniensis	19.9455	0.393337	0.098062	144.259	0	70.4505	0.0477778	0.345559	0.0477778	2.38172	0.329302	2.71102	73.2596	0.0398732
Allosaurus fragilis	116.684	0.595874	2.40499	1278.7	0	2303.25	0.0498278	0.546046	0.0498278	34.7912	3.17477	37.966	2343.62	0.0175278
Allosaurus fragilis	118.325	0.608419	2.12091	1120.55	0	2036.81	0.0581103	0.550309	0.0581103	35.8336	3.78388	39.6175	2078.55	0.020492
Acrocanthosaurus atokensis	364.491	0.580643	19.7175	4873.95	0	15243.2	0.0404012	0.540242	0.0404012	106.381	7.95553	114.336	15377.2	0.00879436
Giganotosaurus carolinii	451.102	0.711703	23.731	6005.44	0	26357.1	0.0497249	0.661978	0.0497249	197.68	14.8488	212.529	26593.4	0.0089638
Sinraptor hepingensis	203.676	0.472985	4.92915	2020.77	0	3694	0.0433076	0.429677	0.0433076	37.6031	3.79005	41.3932	3740.32	0.0125399
Yangchuanosaurus shangyouensis	151.387	0.636151	3.36473	1789.53	0	1613.03	0.0496182	0.586533	0.0496182	52.0802	4.40576	56.4859	1672.88	0.0371046
Raptorex kriegsteini	6.71704	0.0542	0.0204825	42.8835	0	4.6468	0.00733991	0.0468601	0.00733991	0.0147497	0.00231032	0.01706	4.68434	0.00807924
Tarbosaurus bataar (midsize)	183.497	0.551366	5.48567	1883.55	0	3069.85	0.048946	0.50242	0.048946	46.3193	4.51245	50.8318	3126.17	0.0183453
Tarbosaurus bataar (juvenile)	76.421	0.425805	1.43714	574.609	0	534.667	0.0499831	0.375822	0.0499831	10.7939	1.43555	12.2294	548.333	0.0255609
Tarbosaurus bataar (adult)	248.277	0.653781	10.0485	2319.76	0	4486.01	0.0632074	0.590573	0.0632074	86.5933	9.26783	95.8611	4591.92	0.0236089
Tarbosaurus bataar (large adult)	336.898	0.683736	15.8997	2949.8	0	11296.2	0.0700853	0.613651	0.0700853	126.865	14.4893	141.354	11453.4	0.013921
Tyrannosaurus rex (juvenile)	55.0059	0.159432	0.68307	442.586	0	344.83	0.0176243	0.141808	0.0176243	1.10614	0.137474	1.24361	346.757	0.00558733
Tyrannosaurus rex (midsize adult)	564.083	0.663357	34.0675	5858.46	0	18175.5	0.0582617	0.605095	0.0582617	206.534	19.8861	226.42	18436	0.0143318
Tyrannosaurus rex (adult)	735.944	0.771332	51.2047	7450.89	0	28847	0.0693377	0.701994	0.0693377	362.67	35.8218	398.491	29296.7	0.015589
Gorgosaurus libratus (juvenile)	74.763	0.511137	1.08662	516.166	0	402	0.0646679	0.446469	0.0646679	14.9028	2.15857	17.0614	420.148	0.0451444
Gorgosaurus libratus juv TMP 91.36.500	59.0298	0.498362	0.659803	378.053	0	251.951	0.0673057	0.431056	0.0673057	10.9683	1.7126	12.6809	265.292	0.0529495
Gorgosaurus libratus adult	268.95	0.595399	9.78929	1876.89	0	3218.89	0.0746246	0.520774	0.0746246	72.9409	10.4521	83.3929	3312.07	0.0289486
Daspletosaurus torosus	388.164	0.627884	9.66456	2308.52	0	5445.29	0.0903785	0.537505	0.0903785	112.145	18.8566	131.002	5585.96	0.0258327
