# Supplementary material for: Lower rotational inertia and larger leg muscles indicate more rapid turns in tyrannosaurids than in other large theropods
Source: PeerJ. 2019 Feb 21;7:e6432. doi: 10.7717/peerj.6432 (PMC6387760; doi:10.7717/peerj.6432)
Supplement: Supplemental Information 4 [file peerj-07-6432-s004.zip]

Archive with 10 entries (7 files):
- Theropod_Agility_Planted_R_Code/
- Theropod_Agility_Planted_R_Code/time-scaled-theropod-phylogeny_B.tre.phy
- __MACOSX/
- __MACOSX/Theropod_Agility_Planted_R_Code/
- __MACOSX/Theropod_Agility_Planted_R_Code/._time-scaled-theropod-phylogeny_B.tre.phy
- Theropod_Agility_Planted_R_Code/Snively_etal_Revised_Supplement_R_Code_Planted.R
- __MACOSX/Theropod_Agility_Planted_R_Code/._Snively_etal_Revised_Supplement_R_Code_Planted.R
- Theropod_Agility_Planted_R_Code/Log10_Theropod_Agility_Data_Table_Planted.csv
- __MACOSX/Theropod_Agility_Planted_R_Code/._Log10_Theropod_Agility_Data_Table_Planted.csv
- __MACOSX/._Theropod_Agility_Planted_R_Code
