# Supplementary material for: Lower rotational inertia and larger leg muscles indicate more rapid turns in tyrannosaurids than in other large theropods
Source: PeerJ. 2019 Feb 21;7:e6432. doi: 10.7717/peerj.6432 (PMC6387760; doi:10.7717/peerj.6432)
Supplement: Supplemental Information 4 [file peerj-07-6432-s004.zip › Theropod_Agility_Planted_R_Code/time-scaled-theropod-phylogeny_B.tre.phy]

(((((((Acrocanthosaurus_atokensis:19.37,Giganotosaurus_carolinii:42.13):20.77,(Allosaurus_jimmadseni:0.7,Allosaurus_fragilis:6.2):0.7):0.7,(Yangchuanosaurus_shangyouensis:1.05,Sinraptor_hepingensis:1.05):1.05):0.7,(Raptorex_kriegsteini-Tarbosaurus_bataar:17,(((((Tarbosaurus_bataar_PIN_552-1:21.81666667,Tarbosaurus_bataar_ZPAL_MgD-I-4:7.516666667):7.516666667,Tarbosaurus_bataar_ZPAL_MgD-I-3:15.03333333):7.516666667,((Tyrannosaurus_rex_FMNH_PR_2081:7.516666667,Tyrannosaurus_rex_BMRP_2002.4.1:7.516666667):7.516666667,Tyrannosaurus_rex_AMNH_5027-CM_9380:15.03333333):7.516666667):7.516666667,(Daspletosaurus_sp._AMNH_5458:15.03333333,Daspletosaurus_torosus:15.03333333):15.03333333):7.516666667,(Gorgosaurus_libratus_AMNH_5664:18.791666665,Gorgosaurus_libratus_AMNH_5458:18.791666665,Gorgosaurus_libratus_TMP_91.36.500:18.791666665):18.791666665):24.51666667):17):13.13333333,Eustreptospondylus_oxoniensis:12.43333333):12.43333333,Ceratosaurus_nasicornis:33.86666667):12.43333333,Dilophosaurus_wetherelli:3);
