# Supplementary material for: Lower rotational inertia and larger leg muscles indicate more rapid turns in tyrannosaurids than in other large theropods
Source: PeerJ. 2019 Feb 21;7:e6432. doi: 10.7717/peerj.6432 (PMC6387760; doi:10.7717/peerj.6432)
Supplement: Supplemental Information 4 [file peerj-07-6432-s004.zip › Theropod_Agility_Planted_R_Code/Snively_etal_Revised_Supplement_R_Code_Planted.R]

#Install evomap from github
library(devtools)
install_github("JeroenSmaers/evomap")

#load packages
library(ape)
library(geiger)
library(caper)
library(evomap)
require(phytools)
require(gdata)
library(rms)
library(diversitree)
library(strap)
library(paleotree)
library(picante)


#Set working directory and upload phylogeny

#setwd("drag and drop folder between quotation marks")

setwd("")

tree<-read.tree("time-scaled-theropod-phylogeny_B.tre.phy")


####################################################################
####################################################################
##### Adjust tree attributes:

## Tree format checks:

plot(tree)

is.rooted(tree)		#yes!

#but make sure root is correct anyway:

tree<-root(tree,"Dilophosaurus_wetherelli")

#Is the tree fully bifurcating?

is.binary.tree(tree)		#FALSE- polytomy for Gorgosaurus

## What are the branch lengths?

tree$edge.length					#Branch lengths are scaled for time in mya


dev.off()

####################################################################
####################################################################
##### Input Agility Data

data<-read.csv("Log10_Theropod_Agility_Data_Table_Planted.csv",row.names=1, header=TRUE)

data

data[,2:3]<-log10(data[,2:3])

head(data)

data<-as.data.frame(data)

#Check respresentation of tree and data species:

name.check(data, tree)		#"OK!"

## Data rownames and phylogeny tip names must agree:
tree<-treedata(tree,data,sort=TRUE,warnings=TRUE)$phy
data<-as.data.frame(treedata(tree,data,sort=TRUE,warnings=TRUE)$data)

#Will delete Daspletosaurus sp. from tree and dataset


########################################################################
########################################################################
########Standard data inspection:

#Plot variables together:

plot(data[,1],data[,2], xlab="Mass (log10 Kg)", ylab="Agility Force")
text(data[,1],data[,2],row.names(data), cex=0.4, pos=1)

plot(data[,1],data[,3], xlab="Mass (log10 Kg)", ylab="Agility Moment")
text(data[,1],data[,3],row.names(data), cex=0.4, pos=1)

#Visually inspect data for normality:

##Is mass normally distributed?

qqnorm(data[,1])
text(qqnorm(data[,1]),row.names(data), cex=0.4, pos=1)
qqline(data[,1],distribution=qnorm,probs=c(0.25, 0.75),col="red")


#Is agility force normally distributed?
qqnorm(data[,2])
text(qqnorm(data[,2]),row.names(data), cex=0.4, pos=1)
qqline(data[,2],distribution=qnorm,probs=c(0.25, 0.75),col="red")


#Is agility moment normally distributed?
qqnorm(data[,3])
text(qqnorm(data[,3]),row.names(data), cex=0.4, pos=1)
qqline(data[,3],distribution=qnorm,probs=c(0.25, 0.75),col="red")

##Consider removing Raptorex_kriegsteini


qqplot(data[,1],data[,2])

qqplot(data$Mass,data$Agility_Moment)

dev.off()

##################################################################

#Remove Raptorex:

#tree<- drop.tip(tree, "Raptorex_kriegsteini-Tarbosaurus_bataar", trim.internal=TRUE)

#Drop Raptorex from dataset and re-sort:

#tree<-treedata(tree,data,sort=TRUE,warnings=TRUE)$phy
#data<-as.data.frame(treedata(tree,data,sort=TRUE,warnings=TRUE)$data)


##########################################################################################################################################
### Check phylogenetic signal in each variable:

lambda_Force<-phylosig(tree,data$Agility_Force,method="lambda", test=TRUE, nsim=999)
lambda_Force

lambda_Moment<-phylosig(tree,data$Agility_Moment,method="lambda", test=TRUE, nsim=999)
lambda_Moment

lambda_Mass<-phylosig(tree,data$Mass,method="lambda",test=TRUE, nsim=999)
lambda_Mass

##There is phylogenetic signal in all variables (only mass has sig p value)


###########################################################################
###########################################################################
####### Prep to plot regressions by phylogenetic groups:

## Get tip labels:

n<-length(tree$tip.label)
plot(tree)
tiplabels()			#Use tip labels to assign group

#Assign Groups:

Theropods<-c(1:6, 18:20)
length(Theropods)
Tyrannosaurs<-c(8,9,11,13:17)
length(Tyrannosaurs)
Juveniles<-c(7,10,12)
length(Juveniles)

n == ((length(Theropods)) + (length(Tyrannosaurs)) + (length(Juveniles)))
#TRUE


#Color-code groups:

tip.col<-rep("black",length(tree$tip.label))
tip.col[Theropods]<-"red"; tip.col[Tyrannosaurs]<-"blue"; tip.col[Juveniles]<-"skyblue1"

#Make Names Vector

dino.names<-c("A. atokensis NCSM 14345", "G. carolinii MUCv-CH-1", "A. jimmadseni MOR 693", "A. fragilis USNM 4734", "Y. shangyouensis CV 00215", "S. hepingensis ZDM 0024", "R. kriegsteini / T. bataar LH PV18", "T. bataar PIN 552 1", "T. bataar ZPAL MgD-I/4", "T. bataar ZPAL MgD-I/3", "T. rex FMNH PR 2081", "T. rex BMRP 2002.4.1", "T. rex AMNH 5027", "D. torosus CMN 8506", "G. libratus AMNH 5664", "G. libratus AMNH 5458", "G. libratus TMP 91.36.500", "E. oxoniensis OUM J13558", "C. nasicornis USNM 4735", "D. wetherelli UCMP 37302")


data$Names<-dino.names

head(data)


##Check classification

plot(tree,label.offset=10)
tiplabels(pch=19,col=tip.col,cex=3)

dev.off()


#Open brackets below to explore other phylogenetic regression methods and their results:

{###########################################################################
######### Prep for suggested revisions: PGLS using different packages to investigate regression line offset in original submission

##PGLS using nlme and ape:

library(nlme)

#Make copies of data and tree for:

#1. expected covariance under brownian model
data.brownian<-data
data.brownian1<-data		#backup


tree.brownian<-tree
tree.brownian1<-tree		#backup

#2. Martins and Hansen OU model
data.martins<-data
data.martins1<-data		#backup

tree.martins<-tree
tree.martins1<-tree			#backup


#3. Pagel correlation (off-diagonal covariances by lambda; diagonal [variance]= constant)
data.pagel<-data
data.pagel1<-data		#backup

tree.pagel<-tree
tree.pagel1<-	tree			#backup


#4. Caper analysis (original presented in first submission)

data.caper<-data
data.caper1<-data

tree.caper<-tree
tree.caper1<-tree


#### Brownian Motion models for Agility Force:

pglsBrownian<-gls(Mass ~ Agility_Force, correlation=corBrownian(phy=tree.brownian), data=data.brownian)

pglsBrownian
summary(pglsBrownian)


#Store output for comparison:
brownian.lik<-pglsBrownian$logLik
brownian.aic<-(-26.10811)
brownian.eqn<-pglsBrownian$call

## intervals:

brownian.intervals<-intervals(pglsBrownian)
brownian.intervals

#Plot brownian model
Y_lab<-"Agility Force Planted"
X_lab<-"Estimated Body Mass (log10 kg)"

plot(Mass~Agility_Force, data=data.brownian, ylab=paste0(Y_lab), xlab=paste0(X_lab), pch=20, col=tip.col, cex=2, cex.lab=1)
title(main="Brownian PGLS of Theropod Agility Force Planted",cex.main=1.5)
abline(pglsBrownian, lwd=2)
#abline(Force_ols,col="blue", lwd=3,lty=2)

legend("topright", legend=c("Theropods","Tyrannosaurs","Putative Juveniles"),text.col=c("red","blue","skyblue1"))

#text(model$data$data, data$Names,cex=0.6, pos=3)


################ OU Model PGLS:

pglsMartins<-gls(Mass ~ Agility_Force, correlation=corMartins(.25, phy=tree.martins), data=data.martins)

pglsMartins
summary(pglsMartins)


#Store output for comparison:
Martins.lik<-pglsMartins$logLik
Martins.aic<-(-21.49251)
Martins.eqn<-pglsMartins$call

## intervals:

Martins.intervals<-intervals(pglsMartins)
Martins.intervals

##Note: Confidence intervals and residual standard error are bonkers

#Plot Martins model
Y_lab<-"Agility Force Planted"
X_lab<-"Estimated Body Mass (log10 kg)"

plot(Mass~Agility_Force, data=data.martins, ylab=paste0(Y_lab), xlab=paste0(X_lab), pch=20, col=tip.col, cex=2, cex.lab=1)
title(main="Martins PGLS of Theropod Agility Force Planted",cex.main=1.5)
abline(pglsMartins, lwd=2)
#abline(Force_ols,col="blue", lwd=3,lty=2)

legend("topright", legend=c("Theropods","Tyrannosaurs","Putative Juveniles"),text.col=c("red","blue","skyblue1"))


######## Pagel pgls analysis:

pglspagel<-gls(Mass ~ Agility_Force, correlation=corPagel(.88, phy=tree.pagel), data=data.pagel)		#note: Input lambda value for agility force

pglspagel
summary(pglspagel)


#Store output for comparison:
pagel.lik<-pglspagel$logLik
pagel.aic<-(-24.13553)
pagel.eqn<-pglspagel$call

## intervals:

pagel.intervals<-intervals(pglspagel)
pagel.intervals

#Plot pagel model
Y_lab<-"Agility Force Planted"
X_lab<-"Estimated Body Mass (log10 kg)"

plot(Mass~Agility_Force, data=data.pagel, ylab=paste0(Y_lab), xlab=paste0(X_lab), pch=20, col=tip.col, cex=2, cex.lab=1)
title(main="pagel PGLS of Theropod Agility Force Planted",cex.main=1.5)
abline(pglspagel, lwd=2)
#abline(Force_ols,col="blue", lwd=3,lty=2)

legend("topright", legend=c("Theropods","Tyrannosaurs","Putative Juveniles"),text.col=c("red","blue","skyblue1"))


### Compare models:

output<-matrix(data=c(pagel.lik, Martins.lik, brownian.lik, pagel.aic, Martins.aic, brownian.aic), nrow=3, ncol=2)
rows<-c("Pagel", "OU", "Brownian")
cols<-c("Likelihood", "AIC")
rownames(output)<-rows
colnames(output)<-cols

output

### According to AIC and likelihood, Pagel and Brownian are best supported; both produce equivocal results with each other and with the original analysis (below). Based on residual standard error and upper/lower bounds of confidence intervals, OU model should be rejected.
}

############################# CAPER ANALYSIS #############################
##########################################################################################################################################
Y<-"Agility_Force"
X<-"Mass"


##########################################################################################################################################
#Caper pgls
##########################################################################################################################################

#Get variables
      Yvar<-data.caper[,which(colnames(data.caper)==paste(Y)),drop=F]
      Xvar<-data.caper[,which(colnames(data.caper)==paste(X)),drop=F]
      data.caper<-cbind(Xvar,Yvar)
      data.caper
      
      ##Note, still have unaltered data.caper1 object
      
 ### Evaluate need for PGLS using residuals from OLS:
 
 #ols

Force_ols<-ols(Yvar[,1]~Xvar[,1], data= data.caper)
Force_ols     

lambda_Resid<-phylosig(tree.caper,Force_ols$residuals, method="lambda", test=TRUE, nsim=999)
lambda_Resid
 
 #pgls
      #Prep pgls
          data_pgls1<-cbind(data.caper,rownames(data.caper))
          tree_pgls1<-tree.caper
          colnames(data_pgls1)[which(colnames(data_pgls1)=="rownames(data.caper)")]<-"Species"
          data.pgls1<-comparative.data(tree_pgls1, data_pgls1, vcv.dim=2, names.col="Species")
      #Run pgls
          AF.model<-pgls(Mass~Agility_Force, data=data.pgls1, lambda = 0.01)
          AF.model
          summary(AF.model)
  
  
 #Open brackets below to visually compare regression methods:         
{###################################################################################
###################################################################################          
###################################################################################
############ Plot regressions together:

par(mfrow=c(1,4))

Y_lab<-"Agility Force Planted"
X_lab<-"Estimated Body Mass (log10 kg)"

#Plot brownian model
plot(Mass~Agility_Force, data=data.brownian, ylab=paste0(Y_lab), xlab=paste0(X_lab), pch=20, col=tip.col, cex=2, cex.lab=1)
title(main="Brownian PGLS of Theropod Agility Force Planted",cex.main=1)
abline(pglsBrownian, lwd=2)


#Plot Martins OU model
plot(Mass~Agility_Force, data=data.martins, ylab=paste0(Y_lab), xlab=paste0(X_lab), pch=20, col=tip.col, cex=2, cex.lab=1)
title(main="Martins OU PGLS of Theropod Agility Force Planted",cex.main=1)
abline(pglsMartins, lwd=2)


#Plot Pagel model
plot(Mass~Agility_Force, data=data.pagel, ylab=paste0(Y_lab), xlab=paste0(X_lab), pch=20, col=tip.col, cex=2, cex.lab=1)
title(main="Pagel PGLS of Theropod Agility Force Planted",cex.main=1)
abline(pglspagel, lwd=2)


#Plot caper Model
plot(Mass~Agility_Force, data= data.caper, ylab=paste0(Y_lab), xlab=paste0(X_lab), pch=20, col=tip.col, cex=2, cex.lab=1)
title(main="{caper} PGLS of Theropod Agility Force Planted",cex.main=1)
abline(AF.model, lwd=2)


dev.off()

#### Move forward with Caper model
}


####### Derive + Plot Confidence and Prediction Intervals

plot(Mass~Agility_Force, data= data.caper, ylab=paste0(Y_lab), xlab=paste0(X_lab), pch=20, col=tip.col, cex=2, cex.lab=1)
title(main="PGLS of Theropod Agility Force Planted",cex.main=1.5)
abline(AF.model, lwd=2)
#abline(Force_ols,col="blue", lwd=3,lty=2)

legend("topright", legend=c("Theropods","Tyrannosaurs","Putative Juveniles"),text.col=c("red","blue","skyblue1"))

#Intervals

#Prep data

tree.scale<-rescale(tree.caper, "lambda", lambda_Resid$lambda)
AF.vcv_tree<-vcv(tree.scale)

#confint
AF.model_ci<-gls.ci(Yvar[,1],Xvar[,1], AF.vcv_tree)
AF.model_ci$model
lines(AF.model_ci$CI.plot$X, AF.model_ci$CI.plot$Lower2.5, lwd=2, lty=4,col="gray47")
lines(AF.model_ci$CI.plot$X, AF.model_ci$CI.plot$Upper2.5, lwd=2, lty=4,col="gray47")

#predint
k<-1
AF.model_pi<-gls.pi(Yvar[,1],Xvar[,1], AF.vcv_tree, k)
AF.model_pi$model
lines(AF.model_pi$PI.plot$X, AF.model_pi$PI.plot$Lower2.5, lwd=2, lty=3, col="gray")
lines(AF.model_pi$PI.plot$X, AF.model_pi$PI.plot$Upper2.5, lwd=2, lty=3, col="gray")

#Remove "#" from next line to save output:
#quartz.save("Agility_Force_Planted.png", type = "png")


dev.off()

##################
##################
## Design Matrices

Juv<-Juveniles
JuvRest<-setdiff(c(1:length(tree.scale$tip.label)),Juv)

Theropods<-Theropods
TheropodsRest<-setdiff(c(1:length(tree.scale$tip.label)),Theropods)

Tyrannosaurs<-setdiff(c(1:length(tree.scale$tip.label)),c(Juv,Theropods))  #Tyrannosaurs
TyrannosaursRest<-setdiff(c(1:length(tree.scale$tip.label)),Tyrannosaurs)

Sigma<-vcv(rescale(tree.scale,"lambda", lambda_Resid$lambda))
n<-length(tree.scale$tip.label)


#### Build Design Matrices

#Difference in Intercept
    #general model
        designMatrix<-cbind(rep(1,n),scale(Xvar))
        designMatrix

###
    #Juv model
                group1<-rep(length(Juv),n)
                group1[Juv]<-c(-length(JuvRest))
              sum(group1)
        designMatrix_Juv<-cbind(rep(1,n),group1,scale(Xvar))
        designMatrix_Juv
        
        
###
    #Among model with Juv constant
                group1<-rep(length(Juv),n)
                group1[Juv]<-c(-length(JuvRest))
              sum(group1)   #column sums to zero to reduce rounding errors; applies to all Theropod design matrices 
                group2<-rep(1,n)
                group2[Theropods]<-c(length(Tyrannosaurs))
                group2[Tyrannosaurs]<-c(-length(Theropods))
                group2[Juv]<-c(0)
              sum(group2)   #column sums to zero to reduce rounding errors; applies to all Theropod design matrices 
        designMatrix_Among_JuvConstant<-cbind(rep(1,n),group1,group2,scale(Xvar))    #independent variable is standardized to reduce rounding errors; applies to all Theropod design matrices 
        designMatrix_Among_JuvConstant


###
    #Among model with Theropods constant
                group1<-rep(length(Juv),n)
                group1[Juv]<-c(-length(JuvRest))
              sum(group1)   #column sums to zero to reduce rounding errors; applies to all Theropod design matrices 
                group2<-rep(1,n)
                group2[Theropods]<-c(0)
                group2[Tyrannosaurs]<-c(length(Juv))
                group2[Juv]<-c(-length(Tyrannosaurs))
              sum(group2)   #column sums to zero to reduce rounding errors; applies to all Theropod design matrices 
        designMatrix_Among_TheropodsConstant<-cbind(rep(1,n),group1,group2,scale(Xvar))    #independent variable is standardized to reduce rounding errors; applies to all Theropod design matrices 
        designMatrix_Among_TheropodsConstant


###
    #Theropods model
                group1<-rep(length(Theropods),n)
                group1[Theropods]<-c(-length(TheropodsRest))
              sum(group1)
        designMatrix_Theropods<-cbind(rep(1,n),group1,scale(Xvar))
        designMatrix_Theropods


###
    #TyrannosaursvTheropods model
                group2<-rep(1,n)
                group2[Theropods]<-c(length(Tyrannosaurs))
                group2[Tyrannosaurs]<-c(-length(Theropods))
                group2[Juv]<-c(0)
              sum(group2)
        designMatrix_TyrannosaursvTheropods<-cbind(rep(1,n),group2,scale(Xvar))
        designMatrix_TyrannosaursvTheropods


###
    #JuvvTyrannosaurs model
                group2<-rep(1,n)
                group2[Theropods]<-c(0)
                group2[Tyrannosaurs]<-c(length(Juv))
                group2[Juv]<-c(-length(Tyrannosaurs))
              sum(group2)
        designMatrix_JuvvTyrannosaurs<-cbind(rep(1,n),group2,scale(Xvar))
        designMatrix_JuvvTyrannosaurs
        
        
#Difference in Intercept (tests are for whatever columns of X are left out. Those left in are being held constant. Columns not in either are being ignored.)

      #Among groups
          ReducedModel<-designMatrix
          FullModel<-designMatrix_Among_JuvConstant
          as.data.frame(cbind(tree.scale$tip.label,ReducedModel))
          as.data.frame(cbind(tree.scale$tip.label,FullModel))
          Among<-as.matrix(gls.ancova(Yvar[,1],Xvar[,1],Sigma,ReducedModel,FullModel))
      #Juv v Tyrannosaurs | Theropods
          ReducedModel<-designMatrix_Theropods
          FullModel<-designMatrix_Among_TheropodsConstant
          as.data.frame(cbind(tree.scale$tip.label,ReducedModel))
          as.data.frame(cbind(tree.scale$tip.label,FullModel))
          JuvvTyrannosaurs<-as.matrix(gls.ancova(Yvar[,1],Xvar[,1],Sigma,ReducedModel,FullModel))
      #Tyrannosaurs v Theropods | Juv
          ReducedModel<-designMatrix_Juv
          FullModel<-designMatrix_Among_JuvConstant
          as.data.frame(cbind(tree.scale$tip.label,ReducedModel))
          as.data.frame(cbind(tree.scale$tip.label,FullModel))
          TyrannosaursvTheropods<-as.matrix(gls.ancova(Yvar[,1],Xvar[,1],Sigma,ReducedModel,FullModel))
          
          
#getResults
    Results_ancova<-rbind(
      cbind(as.numeric(Among[1,4]),as.numeric(Among[1,5])),
      cbind(as.numeric(JuvvTyrannosaurs[1,4]),as.numeric(JuvvTyrannosaurs[1,5])),
      cbind(as.numeric(TyrannosaursvTheropods[1,4]),as.numeric(TyrannosaursvTheropods[1,5]))
      )
    rownames(Results_ancova)<-c(
      "Among","JuvvTyrannosaurs","TyrannosaursvTheropods")
    colnames(Results_ancova)<-c("F","P")
    Results_ancova     

#				                            					 F      			P
#Among                  								10.1969 		0.0014
#JuvvTyrannosaurs        						0.0054 		0.9421
#TyrannosaursvTheropods 				19.4168 		0.0004
    
rm(list = ls())


###################################################################################
###################################################################################          
###################################################################################
### Prep for ANCOVA 2: Agility MOMENT

#load packages
library(ape)
library(geiger)
library(caper)
library(evomap)
require(phytools)
require(gdata)
library(rms)
library(diversitree)
library(strap)
library(paleotree)
library(picante)


#setwd("## Set your own working directory")

setwd("~/Downloads/Snively_etal_Theropod Agility R Code Supplement")


tree<-read.tree("time-scaled-theropod-phylogeny_B.tre.phy")


####################################################################
####################################################################
##### Adjust tree attributes:

## Tree format checks:

plot(tree)

is.rooted(tree)		#yes!

#but make sure root is correct anyway:

tree<-root(tree,"Dilophosaurus_wetherelli")

#Is the tree fully bifurcating?

is.binary.tree(tree)		#FALSE- polytomy for Gorgosaurus

## What are the branch lengths?

tree$edge.length					#Branch lengths are scaled for time in mya


dev.off()

####################################################################
####################################################################
##### Input Agility Data

data<-read.csv("Log10_Theropod_Agility_Data_Table_Planted.csv",row.names=1, header=TRUE)

data

data[,2:3]<-log10(data[,2:3])

head(data)

data<-as.data.frame(data)

#Check respresentation of tree and data species:

name.check(data, tree)		#"OK!"

## Data rownames and phylogeny tip names must agree:
tree<-treedata(tree,data,sort=TRUE,warnings=TRUE)$phy
data<-as.data.frame(treedata(tree,data,sort=TRUE,warnings=TRUE)$data)

#Will delete Daspletosaurus sp. from tree and dataset


#Make Redundant Caper Variables:

data.caper<-data
data.caper1<-data

tree.caper<-tree
tree.caper1<-tree


##########################################################################################################################################
Y<-"Agility_Moment"
X<-"Mass"

##########################################################################################################################################
#pgls
##########################################################################################################################################

#Get variables
      Yvar<-data.caper[,which(colnames(data.caper)==paste(Y)),drop=F]
      Xvar<-data.caper[,which(colnames(data.caper)==paste(X)),drop=F]
      AM.data<-cbind(Xvar,Yvar)
      AM.data
      
 #pgls
      #Prep pgls
          AM.data_pgls<-cbind(AM.data,rownames(AM.data))
          AM.tree_pgls<-tree.caper
          colnames(AM.data_pgls)[which(colnames(AM.data_pgls)=="rownames(AM.data)")]<-"Species"
          AM.data.pgls<-comparative.data(AM.tree_pgls, AM.data_pgls, vcv=TRUE, names.col=Species)
      #Run pgls
          AM.model<-pgls(Yvar[,1]~Xvar[,1],data=AM.data.pgls, lambda= "ML")
          AM.model
          summary(AM.model)

#ols

Moment_ols<-ols(Yvar[,1]~Xvar[,1], data=data)
Moment_ols     

lambda_Resid<-phylosig(tree.caper,Moment_ols$residuals, method="lambda", test=TRUE, nsim=999)
lambda_Resid

###################################################################################
### Prep for ANCOVA

## Get tip labels:

n<-length(tree$tip.label)
plot(tree)
tiplabels()			#Use tip labels to assign group

#Assign Groups:

Theropods<-c(1:6, 18:20)
length(Theropods)
Tyrannosaurs<-c(8,9,11,13:17)
length(Tyrannosaurs)
Juveniles<-c(7,10,12)
length(Juveniles)

n == ((length(Theropods)) + (length(Tyrannosaurs)) + (length(Juveniles)))
#TRUE


#Color-code groups:

tip.col<-rep("black",length(tree$tip.label))
tip.col[Theropods]<-"red"; tip.col[Tyrannosaurs]<-"blue"; tip.col[Juveniles]<-"skyblue1"

#Make Names Vector

dino.names<-c("A. atokensis NCSM 14345", "G. carolinii MUCv-CH-1", "A. jimmadseni MOR 693", "A. fragilis USNM 4734", "Y. shangyouensis CV 00215", "S. hepingensis ZDM 0024", "R. kriegsteini / T. bataar LH PV18", "T. bataar PIN 552 1", "T. bataar ZPAL MgD-I/4", "T. bataar ZPAL MgD-I/3", "T. rex FMNH PR 2081", "T. rex BMRP 2002.4.1", "T. rex AMNH 5027", "D. torosus CMN 8506", "G. libratus AMNH 5664", "G. libratus AMNH 5458", "G. libratus TMP 91.36.500", "E. oxoniensis OUM J13558", "C. nasicornis USNM 4735", "D. wetherelli UCMP 37302")


data.caper$Names<-dino.names

head(data.caper)


##Check classification

plot(tree.caper,label.offset=10)
tiplabels(pch=19,col=tip.col,cex=3)

dev.off()

#Plot data
Y_lab<-"Agility Moment Planted"
X_lab<-"Estimated Body Mass (log10 kg)"

plot(Yvar[,1]~Xvar[,1], ylab=paste0(Y_lab), xlab=paste0(X_lab), pch=20, col=tip.col, cex=2, cex.lab=1)
title(main="PGLS of Theropod Agility Moment Planted",cex.main=1.5)
abline(AM.model, lwd=2)
#abline(Moment_ols,col="blue", lwd=3,lty=2)		#Remove "#" at beginning of line to plot OLS regression line

legend("topright", legend=c("Theropods","Tyrannosaurs","Putative Juveniles"),text.col=c("red","blue","skyblue1"))


#Intervals

#Prep data

scale.tree<-rescale(tree.caper,"lambda", 0.96)
vcv_tree<-vcv(scale.tree)

#confint
model_ci<-gls.ci(Yvar[,1],Xvar[,1],vcv_tree)
model_ci$model
lines(model_ci$CI.plot$X,model_ci$CI.plot$Lower2.5,lwd=2,lty=4,col="gray47")
lines(model_ci$CI.plot$X,model_ci$CI.plot$Upper2.5,lwd=2,lty=4,col="gray47")

#predint
k<-1
model_pi<-gls.pi(Yvar[,1],Xvar[,1],vcv_tree,k)
model_pi$model
lines(model_pi$PI.plot$X,model_pi$PI.plot$Lower2.5,lwd=2,lty=3,col="gray")
lines(model_pi$PI.plot$X,model_pi$PI.plot$Upper2.5,lwd=2,lty=3,col="gray")


#Remove "#" from next line to save output:
#quartz.save("Agility_Moment_Planted.png", type = "png")

dev.off()

##################
##################
## Design Matrices

Juv<-Juveniles
JuvRest<-setdiff(c(1:length(tree.caper$tip.label)),Juv)

Theropods<-Theropods
TheropodsRest<-setdiff(c(1:length(tree.caper $tip.label)),Theropods)

Tyrannosaurs<-setdiff(c(1:length(tree.caper $tip.label)),c(Juv,Theropods))  #Tyrannosaurs
TyrannosaursRest<-setdiff(c(1:length(tree.caper $tip.label)),Tyrannosaurs)

Sigma<-vcv(rescale(tree.caper,"lambda",AM.model$param[[2]]))
n<-length(tree.caper $tip.label)


#### Build Design Matrices

#Difference in Intercept
    #general model
        designMatrix<-cbind(rep(1,n),scale(Xvar))
        designMatrix

###
    #Juv model
                group1<-rep(length(Juv),n)
                group1[Juv]<-c(-length(JuvRest))
              sum(group1)
        designMatrix_Juv<-cbind(rep(1,n),group1,scale(Xvar))
        designMatrix_Juv
        
        
###
    #Among model with Juv constant
                group1<-rep(length(Juv),n)
                group1[Juv]<-c(-length(JuvRest))
              sum(group1)   #column sums to zero to reduce rounding errors; applies to all Theropod design matrices 
                group2<-rep(1,n)
                group2[Theropods]<-c(length(Tyrannosaurs))
                group2[Tyrannosaurs]<-c(-length(Theropods))
                group2[Juv]<-c(0)
              sum(group2)   #column sums to zero to reduce rounding errors; applies to all Theropod design matrices 
        designMatrix_Among_JuvConstant<-cbind(rep(1,n),group1,group2,scale(Xvar))    #independent variable is standardized to reduce rounding errors; applies to all Theropod design matrices 
        designMatrix_Among_JuvConstant


###
    #Among model with Theropods constant
                group1<-rep(length(Juv),n)
                group1[Juv]<-c(-length(JuvRest))
              sum(group1)   #column sums to zero to reduce rounding errors; applies to all Theropod design matrices 
                group2<-rep(1,n)
                group2[Theropods]<-c(0)
                group2[Tyrannosaurs]<-c(length(Juv))
                group2[Juv]<-c(-length(Tyrannosaurs))
              sum(group2)   #column sums to zero to reduce rounding errors; applies to all Theropod design matrices 
        designMatrix_Among_TheropodsConstant<-cbind(rep(1,n),group1,group2,scale(Xvar))    #independent variable is standardized to reduce rounding errors; applies to all Theropod design matrices 
        designMatrix_Among_TheropodsConstant


###
    #Theropods model
                group1<-rep(length(Theropods),n)
                group1[Theropods]<-c(-length(TheropodsRest))
              sum(group1)
        designMatrix_Theropods<-cbind(rep(1,n),group1,scale(Xvar))
        designMatrix_Theropods


###
    #TyrannosaursvTheropods model
                group2<-rep(1,n)
                group2[Theropods]<-c(length(Tyrannosaurs))
                group2[Tyrannosaurs]<-c(-length(Theropods))
                group2[Juv]<-c(0)
              sum(group2)
        designMatrix_TyrannosaursvTheropods<-cbind(rep(1,n),group2,scale(Xvar))
        designMatrix_TyrannosaursvTheropods


###
    #JuvvTyrannosaurs model
                group2<-rep(1,n)
                group2[Theropods]<-c(0)
                group2[Tyrannosaurs]<-c(length(Juv))
                group2[Juv]<-c(-length(Tyrannosaurs))
              sum(group2)
        designMatrix_JuvvTyrannosaurs<-cbind(rep(1,n),group2,scale(Xvar))
        designMatrix_JuvvTyrannosaurs
        
        
#Difference in Intercept (tests are for whatever columns of X are left out. Those left in are being held constant. Columns not in either are being ignored.)

      #Among groups
          ReducedModel<-designMatrix
          FullModel<-designMatrix_Among_JuvConstant
          as.data.frame(cbind(tree$tip.label,ReducedModel))
          as.data.frame(cbind(tree$tip.label,FullModel))
          Among<-as.matrix(gls.ancova(Yvar[,1],Xvar[,1],Sigma,ReducedModel,FullModel))
      #Juv v Tyrannosaurs | Theropods
          ReducedModel<-designMatrix_Theropods
          FullModel<-designMatrix_Among_TheropodsConstant
          as.data.frame(cbind(tree$tip.label,ReducedModel))
          as.data.frame(cbind(tree$tip.label,FullModel))
          JuvvTyrannosaurs<-as.matrix(gls.ancova(Yvar[,1],Xvar[,1],Sigma,ReducedModel,FullModel))
      #Tyrannosaurs v Theropods | Juv
          ReducedModel<-designMatrix_Juv
          FullModel<-designMatrix_Among_JuvConstant
          as.data.frame(cbind(tree$tip.label,ReducedModel))
          as.data.frame(cbind(tree$tip.label,FullModel))
          TyrannosaursvTheropods<-as.matrix(gls.ancova(Yvar[,1],Xvar[,1],Sigma,ReducedModel,FullModel))
          
          
#getResults
    Results_ancova<-rbind(
      cbind(as.numeric(Among[1,4]),as.numeric(Among[1,5])),
      cbind(as.numeric(JuvvTyrannosaurs[1,4]),as.numeric(JuvvTyrannosaurs[1,5])),
      cbind(as.numeric(TyrannosaursvTheropods[1,4]),as.numeric(TyrannosaursvTheropods[1,5]))
      )
    rownames(Results_ancova)<-c(
      "Among","JuvvTyrannosaurs","TyrannosaursvTheropods")
    colnames(Results_ancova)<-c("F","P")
    Results_ancova
    
#                             							F      			P
#Among                   						6.7057 		0.0077
#JuvvTyrannosaurs       				0.0079 		0.9301
#TyrannosaursvTheropods 		12.9141 		0.0024

    
    dev.off()
    
rm(list = ls())    
