# Supplementary material for: Lower rotational inertia and larger leg muscles indicate more rapid turns in tyrannosaurids than in other large theropods
Source: PeerJ. 2019 Feb 21;7:e6432. doi: 10.7717/peerj.6432 (PMC6387760; doi:10.7717/peerj.6432)
Supplement: Supplemental Information 4 [file peerj-07-6432-s004.zip › Theropod_Agility_Planted_R_Code/Log10_Theropod_Agility_Data_Table_Planted.csv]

	Mass	Agility_Force	Agility_Moment
Dilophosaurus_wetherelli	2.5706	1.7848	2.5674
Ceratosaurus_nasicornis	2.7636	1.6028	3.0812
Eustreptospondylus_oxoniensis	2.3144	3.9744	4.6965
Sinraptor_hepingensis	3.3754	0.3435	0.9164
Yangchuanosaurus_shangyouensis	3.1341	0.6152	1.363831595
Allosaurus_fragilis	3.1796	0.4913	1.1277
Allosaurus_jimmadseni	3.2262	0.6029	1.4345
Acrocanthosaurus_atokensis	3.7383	0.1674	0.5945
Giganotosaurus_carolinii	3.8393	0.1343	0.5117
Raptorex_kriegsteini-Tarbosaurus_bataar	1.6727	38.66	27.918
Tarbosaurus_bataar_ZPAL_MgD-I-3	3.023725924	1.7231	3.5096
Tarbosaurus_bataar_ZPAL_MgD-I-4	3.352	0.9121	2.39
Tarbosaurus_bataar_PIN_552-1	3.45	0.6636	1.8743
Tyrannosaurus_rex_BMRP_2002.4.1	2.819695254	3.2115	5.5928
Tyrannosaurus_rex_AMNH_5027-CM_9380	3.844267509	0.2633	1.0069
Tyrannosaurus_rex_FMNH_PR_2081	3.963	0.231	0.9673
Daspletosaurus_torosus	3.4892	0.6013	1.750671189
Gorgosaurus_libratus_AMNH_5458	3.3851	0.7325	1.969
Gorgosaurus_libratus_AMNH_5664	2.8374	2.8374	4.564251597
Gorgosaurus_libratus_TMP_91.36.500	2.695580217	4.210854899	6.666947132
