# Supplementary material for: Lower rotational inertia and larger leg muscles indicate more rapid turns in tyrannosaurids than in other large theropods
Source: PeerJ. 2019 Feb 21;7:e6432. doi: 10.7717/peerj.6432 (PMC6387760; doi:10.7717/peerj.6432)
Supplement: Supplemental Information 5 [file peerj-07-6432-s005.zip › Theropod_Agility_En_Pointe_R_Code/Log10_Theropod_Agility_Data_Table_En_Pointe.csv]

	Mass	Agility_Force	Agility_Moment
Dilophosaurus_wetherelli	2.5706	1.7463	2.512
Ceratosaurus_nasicornis	2.7636	1.5652	2.611
Eustreptospondylus_oxoniensis	2.3144	3.822	4.5164
Sinraptor_hepingensis	3.3754	0.3392	0.9051
Yangchuanosaurus_shangyouensis	3.1341	0.5932	1.315037664
Allosaurus_fragilis	3.1796	0.4828	1.1083
Allosaurus_jimmadseni	3.2262	0.5908	1.4057
Acrocanthosaurus_atokensis	3.7383	0.1659	0.5894
Giganotosaurus_carolinii	3.8393	0.1331	0.5071
Raptorex_kriegsteini-Tarbosaurus_bataar	1.6727	38.35	27.693
Tarbosaurus_bataar_ZPAL_MgD-I-3	3.023725924	1.723149793	3.5096
Tarbosaurus_bataar_ZPAL_MgD-I-4	3.352	0.9058	2.3736
Tarbosaurus_bataar_PIN_552-1	3.45	0.659342822	1.8622
Tyrannosaurus_rex_BMRP_2002.4.1	2.819695254	3.192971851	5.5606
Tyrannosaurus_rex_AMNH_5027-CM_9380	3.844267509	0.261899182	1.0014
Tyrannosaurus_rex_FMNH_PR_2081	3.963	0.229437754	0.961
Daspletosaurus_torosus	3.4892	0.5755	1.675527722
Gorgosaurus_libratus_AMNH_5458	3.3851	0.7043	1.893
Gorgosaurus_libratus_AMNH_5664	2.8374	2.4766	4.372043656
Gorgosaurus_libratus_TMP_91.36.500	2.695580217	3.999104368	6.331687515
